# Supplementary material for: Design of Oligourea-Based Foldamers with Antibacterial and Antifungal Activities
Source: Molecules. 2022 Mar 7;27(5):1749. doi: 10.3390/molecules27051749 (PMC8911826; doi:10.3390/molecules27051749)
Supplement: Supplementary file 1 [file molecules-27-01749-s001.zip]

Archive with 1 entries (1 files):
- molecules-1594478-supplementary.pdf
